# Supplementary material for: Research on enterprise network public opinion guiding decision-making considering crisis differentiation
Source: PLoS One. 2025 Dec 1;20(12):e0336465. doi: 10.1371/journal.pone.0336465 (PMC12668557; doi:10.1371/journal.pone.0336465)
Supplement: S1 Data — (XLSX) [file pone.0336465.s001.xlsx]

## Sheet: fig1a
t	df	xj	xf	f
1	2	2	2	2
2	3.03265	2.84406	2.17818	2.02432
3	4.02481	3.65503	2.34937	2.04769
4	4.97807	4.4342	2.51385	2.07014
5	5.89395	5.18281	2.67187	2.09171
6	6.77392	5.90208	2.82371	2.11243
7	7.61938	6.59314	2.96958	2.13235
8	8.43169	7.2571	3.10974	2.15148
9	9.21215	7.89503	3.24441	2.16986
10	9.96201	8.50794	3.37379	2.18752
11	10.6825	9.09683	3.4981	2.20449
12	11.3747	9.66262	3.61754	2.22079
13	12.0397	10.2062	3.73229	2.23645
14	12.6787	10.7285	3.84254	2.2515
15	13.2927	11.2303	3.94847	2.26596
16	13.8825	11.7125	4.05025	2.27985
17	14.4492	12.1757	4.14803	2.2932
18	14.9938	12.6208	4.24198	2.30602
19	15.5169	13.0484	4.33225	2.31835
20	16.0196	13.4592	4.41898	2.33018
21	16.5025	13.854	4.50231	2.34156
22	16.9665	14.2332	4.58237	2.35249
23	17.4123	14.5976	4.65929	2.36298
24	17.8406	14.9477	4.73319	2.37307
25	18.2522	15.2841	4.8042	2.38276
26	18.6476	15.6073	4.87242	2.39208
27	19.0274	15.9178	4.93797	2.40102
28	19.3924	16.2161	5.00095	2.40962
29	19.7431	16.5028	5.06145	2.41788
30	20.0801	16.7782	5.11959	2.42581
31	20.4038	17.0428	5.17545	2.43344
32	20.7148	17.297	5.22911	2.44076
33	21.0136	17.5413	5.28067	2.4478
34	21.3008	17.7759	5.33021	2.45456
35	21.5766	18.0014	5.37781	2.46106
36	21.8417	18.2181	5.42354	2.4673
37	22.0963	18.4262	5.46748	2.4733
38	22.341	18.6262	5.50969	2.47906
39	22.576	18.8183	5.55025	2.4846
40	22.8019	19.0029	5.58922	2.48992
41	23.0189	19.1803	5.62666	2.49503
42	23.2274	19.3507	5.66264	2.49994
43	23.4277	19.5144	5.6972	2.50466
44	23.6202	19.6718	5.73041	2.50919
45	23.8051	19.8229	5.76231	2.51354
46	23.9827	19.9681	5.79297	2.51773
47	24.1534	20.1076	5.82242	2.52175
48	24.3174	20.2417	5.85072	2.52561
49	24.475	20.3705	5.87791	2.52932
50	24.6264	20.4942	5.90403	2.53289
51	24.7719	20.6131	5.92913	2.53631
52	24.9116	20.7274	5.95324	2.53961
53	25.0459	20.8371	5.97641	2.54277
54	25.1749	20.9426	5.99867	2.54581
55	25.2988	21.0439	6.02005	2.54873
56	25.4179	21.1412	6.0406	2.55153
57	25.5324	21.2347	6.06034	2.55422
58	25.6423	21.3246	6.07931	2.55681
59	25.7479	21.4109	6.09754	2.5593
60	25.8494	21.4939	6.11505	2.56169
61	25.9469	21.5736	6.13187	2.56399
62	26.0406	21.6502	6.14803	2.56619
63	26.1306	21.7237	6.16356	2.56831
64	26.2171	21.7944	6.17849	2.57035
65	26.3001	21.8623	6.19282	2.57231
66	26.38	21.9276	6.2066	2.57419
67	26.4567	21.9903	6.21983	2.57599
68	26.5304	22.0505	6.23254	2.57773
69	26.6012	22.1084	6.24476	2.5794
70	26.6692	22.164	6.2565	2.581
71	26.7346	22.2174	6.26778	2.58254
72	26.7973	22.2687	6.27861	2.58402
73	26.8577	22.318	6.28902	2.58544
74	26.9156	22.3654	6.29902	2.5868
75	26.9713	22.4109	6.30863	2.58812
76	27.0249	22.4547	6.31787	2.58938
77	27.0763	22.4967	6.32674	2.59059
78	27.1257	22.5371	6.33526	2.59175
79	27.1731	22.5759	6.34345	2.59287
80	27.2187	22.6131	6.35132	2.59394
81	27.2625	22.6489	6.35887	2.59497
82	27.3046	22.6834	6.36614	2.59596
83	27.3451	22.7164	6.37312	2.59692
84	27.3839	22.7482	6.37982	2.59783
85	27.4213	22.7787	6.38626	2.59871
86	27.4571	22.808	6.39245	2.59956
87	27.4916	22.8362	6.3984	2.60037
88	27.5247	22.8632	6.40411	2.60115
89	27.5565	22.8892	6.4096	2.6019
90	27.5871	22.9142	6.41487	2.60262
91	27.6164	22.9382	6.41994	2.60331
92	27.6447	22.9613	6.42481	2.60397
93	27.6718	22.9835	6.42949	2.60461
94	27.6978	23.0047	6.43398	2.60523
95	27.7228	23.0252	6.4383	2.60581
96	27.7469	23.0449	6.44245	2.60638
97	27.77	23.0637	6.44643	2.60692
98	27.7922	23.0819	6.45026	2.60745
99	27.8135	23.0993	6.45394	2.60795
100	27.834	23.1161	6.45748	2.60843
101	27.8537	23.1321	6.46087	2.6089
102	27.8726	23.1476	6.46414	2.60934
103	27.8908	23.1625	6.46727	2.60977
104	27.9082	23.1767	6.47029	2.61018
105	27.925	23.1904	6.47318	2.61058
106	27.9411	23.2036	6.47596	2.61096
107	27.9566	23.2163	6.47863	2.61132
108	27.9715	23.2284	6.4812	2.61167
109	27.9858	23.2401	6.48367	2.61201
110	27.9995	23.2513	6.48604	2.61233
111	28.0127	23.2621	6.48831	2.61264
112	28.0254	23.2725	6.4905	2.61294
113	28.0376	23.2824	6.4926	2.61323
114	28.0493	23.292	6.49462	2.6135
115	28.0605	23.3012	6.49656	2.61377
116	28.0713	23.31	6.49843	2.61402
117	28.0817	23.3185	6.50022	2.61427
118	28.0917	23.3267	6.50194	2.6145
119	28.1013	23.3345	6.50359	2.61473
120	28.1105	23.342	6.50518	2.61494
121	28.1193	23.3493	6.50671	2.61515
122	28.1278	23.3562	6.50817	2.61535
123	28.136	23.3629	6.50958	2.61554
124	28.1438	23.3693	6.51093	2.61573
125	28.1514	23.3755	6.51224	2.61591
126	28.1586	23.3814	6.51348	2.61608
127	28.1656	23.3871	6.51469	2.61624
128	28.1722	23.3925	6.51584	2.6164
129	28.1787	23.3978	6.51695	2.61655
130	28.1848	23.4028	6.51801	2.6167
131	28.1908	23.4077	6.51903	2.61683
132	28.1965	23.4123	6.52002	2.61697
133	28.2019	23.4168	6.52096	2.6171
134	28.2072	23.4211	6.52187	2.61722
135	28.2122	23.4252	6.52274	2.61734
136	28.2171	23.4292	6.52358	2.61745
137	28.2218	23.433	6.52438	2.61756
138	28.2262	23.4367	6.52516	2.61767
139	28.2305	23.4402	6.5259	2.61777
140	28.2347	23.4436	6.52661	2.61787
141	28.2387	23.4468	6.5273	2.61796
142	28.2425	23.4499	6.52796	2.61805
143	28.2461	23.4529	6.52859	2.61814
144	28.2497	23.4558	6.5292	2.61822
145	28.2531	23.4586	6.52978	2.6183
146	28.2563	23.4612	6.53035	2.61838
147	28.2594	23.4638	6.53088	2.61845
148	28.2624	23.4663	6.5314	2.61852
149	28.2653	23.4686	6.5319	2.61859
150	28.2681	23.4709	6.53238	2.61866
151	28.2708	23.4731	6.53284	2.61872
152	28.2733	23.4751	6.53328	2.61878
153	28.2758	23.4772	6.5337	2.61884
154	28.2781	23.4791	6.53411	2.61889
155	28.2804	23.4809	6.5345	2.61895
156	28.2826	23.4827	6.53488	2.619
157	28.2847	23.4844	6.53524	2.61905
158	28.2867	23.4861	6.53559	2.61909
159	28.2886	23.4877	6.53592	2.61914
160	28.2905	23.4892	6.53624	2.61918
161	28.2923	23.4906	6.53655	2.61923
162	28.294	23.492	6.53685	2.61927
163	28.2957	23.4934	6.53713	2.61931
164	28.2972	23.4947	6.53741	2.61934
165	28.2988	23.4959	6.53767	2.61938
166	28.3002	23.4971	6.53792	2.61941
167	28.3016	23.4983	6.53816	2.61945
168	28.303	23.4994	6.5384	2.61948
169	28.3043	23.5004	6.53862	2.61951
170	28.3055	23.5015	6.53883	2.61954
171	28.3067	23.5024	6.53904	2.61957
172	28.3079	23.5034	6.53924	2.61959
173	28.309	23.5043	6.53943	2.61962
174	28.31	23.5051	6.53961	2.61964
175	28.3111	23.506	6.53979	2.61967
176	28.312	23.5068	6.53996	2.61969
177	28.313	23.5076	6.54012	2.61971
178	28.3139	23.5083	6.54028	2.61973
179	28.3147	23.509	6.54043	2.61975
180	28.3156	23.5097	6.54057	2.61977
181	28.3164	23.5103	6.54071	2.61979
182	28.3172	23.511	6.54084	2.61981
183	28.3179	23.5116	6.54097	2.61983
184	28.3186	23.5122	6.54109	2.61985
185	28.3193	23.5127	6.54121	2.61986
186	28.3199	23.5133	6.54132	2.61988
187	28.3206	23.5138	6.54143	2.61989
188	28.3212	23.5143	6.54154	2.61991
189	28.3218	23.5147	6.54164	2.61992
190	28.3223	23.5152	6.54174	2.61993
191	28.3229	23.5156	6.54183	2.61995
192	28.3234	23.5161	6.54192	2.61996
193	28.3239	23.5165	6.542	2.61997
194	28.3244	23.5169	6.54209	2.61998
195	28.3248	23.5172	6.54216	2.61999
196	28.3253	23.5176	6.54224	2.62
197	28.3257	23.5179	6.54231	2.62001
198	28.3261	23.5183	6.54238	2.62002
199	28.3265	23.5186	6.54245	2.62003
200	28.3269	23.5189	6.54252	2.62004
201	28.3272	23.5192	6.54258	2.62005

## Sheet: fig1b
x	df	xj	xf	f
1	0	0	0	0
2	24.1439	20.9822	3.7287	2.01704
3	46.2098	40.1584	7.13648	3.86047
4	66.3766	57.6842	10.2509	5.54524
5	84.8076	73.7016	13.0974	7.08501
6	101.652	88.3404	15.6988	8.49225
7	117.047	101.719	18.0763	9.77837
8	131.117	113.947	20.2492	10.9538
9	143.976	125.121	22.2351	12.028
10	155.728	135.335	24.05	13.0098
11	166.469	144.669	25.7088	13.9071
12	176.285	153.199	27.2248	14.7272
13	185.256	160.996	28.6103	15.4767
14	193.455	168.121	29.8765	16.1617
15	200.949	174.633	31.0338	16.7877
16	207.797	180.585	32.0914	17.3598
17	214.056	186.025	33.0581	17.8827
18	219.777	190.996	33.9415	18.3606
19	225.005	195.539	34.7489	18.7974
20	229.783	199.692	35.4868	19.1965
21	234.15	203.487	36.1612	19.5614
22	238.141	206.955	36.7775	19.8948
23	241.788	210.125	37.3408	20.1995
24	245.122	213.022	37.8557	20.478
25	248.168	215.669	38.3262	20.7325
26	250.953	218.089	38.7562	20.9651
27	253.497	220.301	39.1492	21.1777
28	255.823	222.322	39.5084	21.372
29	257.949	224.169	39.8366	21.5496
30	259.891	225.857	40.1366	21.7119
31	261.667	227.4	40.4108	21.8602
32	263.289	228.81	40.6614	21.9958
33	264.772	230.099	40.8904	22.1196
34	266.127	231.277	41.0997	22.2329
35	267.366	232.353	41.291	22.3363
36	268.498	233.337	41.4659	22.4309
37	269.533	234.236	41.6256	22.5174
38	270.478	235.058	41.7717	22.5964
39	271.343	235.809	41.9051	22.6685
40	272.132	236.495	42.0271	22.7345
41	272.854	237.123	42.1386	22.7948
42	273.514	237.696	42.2405	22.8499
43	274.117	238.22	42.3336	22.9003
44	274.668	238.699	42.4187	22.9464
45	275.171	239.136	42.4965	22.9884
46	275.632	239.536	42.5675	23.0269
47	276.052	239.902	42.6325	23.062
48	276.437	240.236	42.6919	23.0941
49	276.788	240.541	42.7461	23.1235
50	277.109	240.82	42.7957	23.1503
51	277.403	241.076	42.841	23.1748
52	277.671	241.309	42.8825	23.1972
53	277.916	241.522	42.9203	23.2177
54	278.14	241.716	42.9549	23.2364
55	278.345	241.894	42.9865	23.2535
56	278.532	242.057	43.0154	23.2692
57	278.703	242.206	43.0419	23.2835
58	278.859	242.341	43.066	23.2965
59	279.002	242.465	43.0881	23.3084
60	279.133	242.579	43.1082	23.3194
61	279.252	242.683	43.1266	23.3293
62	279.361	242.777	43.1435	23.3384
63	279.461	242.864	43.1589	23.3468
64	279.552	242.943	43.1729	23.3544
65	279.635	243.016	43.1858	23.3613
66	279.711	243.082	43.1976	23.3677
67	279.781	243.142	43.2083	23.3735
68	279.844	243.197	43.2181	23.3788
69	279.902	243.248	43.2271	23.3836
70	279.955	243.294	43.2353	23.3881
71	280.004	243.336	43.2428	23.3921
72	280.048	243.375	43.2496	23.3958
73	280.089	243.41	43.2559	23.3992
74	280.126	243.442	43.2616	23.4023
75	280.16	243.471	43.2668	23.4051
76	280.191	243.498	43.2716	23.4077
77	280.219	243.523	43.276	23.4101
78	280.245	243.545	43.2799	23.4123
79	280.268	243.566	43.2836	23.4142
80	280.29	243.585	43.2869	23.416
81	280.31	243.602	43.29	23.4177
82	280.328	243.617	43.2928	23.4192
83	280.344	243.632	43.2953	23.4206
84	280.359	243.645	43.2976	23.4218
85	280.373	243.657	43.2998	23.423
86	280.386	243.668	43.3017	23.424
87	280.397	243.678	43.3035	23.425
88	280.408	243.687	43.3051	23.4259
89	280.417	243.695	43.3066	23.4267
90	280.426	243.703	43.3079	23.4274
91	280.434	243.71	43.3092	23.4281
92	280.441	243.716	43.3103	23.4287
93	280.448	243.722	43.3113	23.4292
94	280.454	243.727	43.3123	23.4297
95	280.46	243.732	43.3131	23.4302
96	280.465	243.737	43.3139	23.4306
97	280.469	243.741	43.3147	23.431
98	280.474	243.744	43.3153	23.4314
99	280.478	243.748	43.3159	23.4317
100	280.481	243.751	43.3165	23.432
101	280.484	243.754	43.317	23.4323
102	280.487	243.756	43.3174	23.4325
103	280.49	243.759	43.3178	23.4328
104	280.493	243.761	43.3182	23.433
105	280.495	243.763	43.3186	23.4332
106	280.497	243.765	43.3189	23.4333
107	280.499	243.766	43.3192	23.4335
108	280.501	243.768	43.3195	23.4336
109	280.502	243.769	43.3197	23.4338
110	280.504	243.77	43.3199	23.4339
111	280.505	243.771	43.3201	23.434
112	280.506	243.773	43.3203	23.4341
113	280.507	243.774	43.3205	23.4342
114	280.508	243.774	43.3207	23.4343
115	280.509	243.775	43.3208	23.4343
116	280.51	243.776	43.3209	23.4344
117	280.511	243.777	43.321	23.4345
118	280.512	243.777	43.3212	23.4345
119	280.512	243.778	43.3213	23.4346
120	280.513	243.778	43.3213	23.4346
121	280.513	243.779	43.3214	23.4347
122	280.514	243.779	43.3215	23.4347
123	280.514	243.78	43.3216	23.4348
124	280.515	243.78	43.3216	23.4348
125	280.515	243.78	43.3217	23.4348
126	280.515	243.781	43.3218	23.4349
127	280.516	243.781	43.3218	23.4349
128	280.516	243.781	43.3218	23.4349
129	280.516	243.781	43.3219	23.4349
130	280.517	243.782	43.3219	23.435
131	280.517	243.782	43.322	23.435
132	280.517	243.782	43.322	23.435
133	280.517	243.782	43.322	23.435
134	280.517	243.782	43.322	23.435
135	280.517	243.782	43.3221	23.435
136	280.518	243.782	43.3221	23.435
137	280.518	243.783	43.3221	23.4351
138	280.518	243.783	43.3221	23.4351
139	280.518	243.783	43.3221	23.4351
140	280.518	243.783	43.3222	23.4351
141	280.518	243.783	43.3222	23.4351
142	280.518	243.783	43.3222	23.4351
143	280.518	243.783	43.3222	23.4351
144	280.518	243.783	43.3222	23.4351
145	280.518	243.783	43.3222	23.4351
146	280.518	243.783	43.3222	23.4351
147	280.519	243.783	43.3222	23.4351
148	280.519	243.783	43.3222	23.4351
149	280.519	243.783	43.3222	23.4351
150	280.519	243.783	43.3223	23.4351
151	280.519	243.783	43.3223	23.4351
152	280.519	243.783	43.3223	23.4351
153	280.519	243.783	43.3223	23.4351
154	280.519	243.783	43.3223	23.4351
155	280.519	243.783	43.3223	23.4351
156	280.519	243.784	43.3223	23.4351
157	280.519	243.784	43.3223	23.4352
158	280.519	243.784	43.3223	23.4352
159	280.519	243.784	43.3223	23.4352
160	280.519	243.784	43.3223	23.4352
161	280.519	243.784	43.3223	23.4352
162	280.519	243.784	43.3223	23.4352
163	280.519	243.784	43.3223	23.4352
164	280.519	243.784	43.3223	23.4352
165	280.519	243.784	43.3223	23.4352
166	280.519	243.784	43.3223	23.4352
167	280.519	243.784	43.3223	23.4352
168	280.519	243.784	43.3223	23.4352
169	280.519	243.784	43.3223	23.4352
170	280.519	243.784	43.3223	23.4352
171	280.519	243.784	43.3223	23.4352
172	280.519	243.784	43.3223	23.4352
173	280.519	243.784	43.3223	23.4352
174	280.519	243.784	43.3223	23.4352
175	280.519	243.784	43.3223	23.4352
176	280.519	243.784	43.3223	23.4352
177	280.519	243.784	43.3223	23.4352
178	280.519	243.784	43.3223	23.4352
179	280.519	243.784	43.3223	23.4352
180	280.519	243.784	43.3223	23.4352
181	280.519	243.784	43.3223	23.4352
182	280.519	243.784	43.3223	23.4352
183	280.519	243.784	43.3223	23.4352
184	280.519	243.784	43.3223	23.4352
185	280.519	243.784	43.3223	23.4352
186	280.519	243.784	43.3223	23.4352
187	280.519	243.784	43.3223	23.4352
188	280.519	243.784	43.3223	23.4352
189	280.519	243.784	43.3223	23.4352
190	280.519	243.784	43.3223	23.4352
191	280.519	243.784	43.3223	23.4352
192	280.519	243.784	43.3223	23.4352
193	280.519	243.784	43.3223	23.4352
194	280.519	243.784	43.3223	23.4352
195	280.519	243.784	43.3223	23.4352
196	280.519	243.784	43.3223	23.4352
197	280.519	243.784	43.3223	23.4352
198	280.519	243.784	43.3223	23.4352
199	280.519	243.784	43.3223	23.4352
200	280.519	243.784	43.3223	23.4352
201	280.519	243.784	43.3223	23.4352

## Sheet: fig1c
x	df	xj	xf	f
1	0	0	0	0
2	25.4868	11.4412	2.7483	0.913213
3	48.78	21.8977	5.26005	1.74783
4	70.0683	31.4543	7.55562	2.51061
5	89.5244	40.1883	9.65362	3.20774
6	107.306	48.1705	11.571	3.84486
7	123.557	55.4658	13.3234	4.42715
8	138.409	62.1331	14.925	4.95933
9	151.983	68.2267	16.3887	5.4457
10	164.389	73.7957	17.7265	5.89021
11	175.727	78.8854	18.9491	6.29646
12	186.089	83.5371	20.0664	6.66774
13	195.56	87.7884	21.0876	7.00707
14	204.215	91.6738	22.0209	7.31719
15	212.125	95.2247	22.8739	7.60062
16	219.355	98.4701	23.6535	7.85966
17	225.962	101.436	24.366	8.0964
18	232	104.147	25.0171	8.31277
19	237.519	106.624	25.6122	8.51051
20	242.563	108.889	26.1561	8.69124
21	247.173	110.958	26.6532	8.8564
22	251.385	112.849	27.1075	9.00736
23	255.236	114.578	27.5227	9.14532
24	258.755	116.157	27.9021	9.27141
25	261.971	117.601	28.2489	9.38664
26	264.91	118.92	28.5659	9.49196
27	267.596	120.126	28.8555	9.58821
28	270.051	121.228	29.1203	9.67618
29	272.295	122.236	29.3622	9.75657
30	274.346	123.156	29.5833	9.83005
31	276.22	123.998	29.7854	9.8972
32	277.933	124.766	29.9701	9.95858
33	279.498	125.469	30.1389	10.0147
34	280.929	126.111	30.2932	10.0659
35	282.237	126.698	30.4342	10.1128
36	283.432	127.235	30.5631	10.1556
37	284.524	127.725	30.6808	10.1947
38	285.522	128.173	30.7885	10.2305
39	286.434	128.583	30.8868	10.2632
40	287.268	128.957	30.9767	10.2931
41	288.03	129.299	31.0589	10.3204
42	288.726	129.612	31.134	10.3453
43	289.363	129.897	31.2026	10.3681
44	289.944	130.158	31.2654	10.389
45	290.476	130.397	31.3227	10.408
46	290.962	130.615	31.3751	10.4254
47	291.406	130.815	31.423	10.4413
48	291.812	130.997	31.4667	10.4559
49	292.183	131.163	31.5067	10.4692
50	292.522	131.315	31.5433	10.4813
51	292.831	131.454	31.5767	10.4924
52	293.115	131.582	31.6072	10.5025
53	293.373	131.698	31.6351	10.5118
54	293.61	131.804	31.6606	10.5203
55	293.826	131.901	31.6839	10.528
56	294.023	131.99	31.7052	10.5351
57	294.204	132.071	31.7247	10.5416
58	294.369	132.145	31.7425	10.5475
59	294.52	132.212	31.7587	10.5529
60	294.658	132.274	31.7736	10.5578
61	294.784	132.331	31.7872	10.5623
62	294.899	132.383	31.7996	10.5665
63	295.004	132.43	31.8109	10.5702
64	295.1	132.473	31.8213	10.5737
65	295.188	132.512	31.8308	10.5768
66	295.268	132.548	31.8394	10.5797
67	295.342	132.581	31.8474	10.5823
68	295.409	132.611	31.8546	10.5847
69	295.47	132.639	31.8612	10.5869
70	295.526	132.664	31.8672	10.589
71	295.577	132.687	31.8728	10.5908
72	295.624	132.708	31.8778	10.5925
73	295.667	132.727	31.8824	10.594
74	295.706	132.745	31.8866	10.5954
75	295.742	132.761	31.8905	10.5967
76	295.774	132.776	31.894	10.5978
77	295.804	132.789	31.8972	10.5989
78	295.831	132.801	31.9002	10.5999
79	295.856	132.812	31.9029	10.6008
80	295.879	132.823	31.9053	10.6016
81	295.9	132.832	31.9076	10.6023
82	295.919	132.841	31.9096	10.603
83	295.936	132.848	31.9115	10.6037
84	295.952	132.855	31.9132	10.6042
85	295.967	132.862	31.9148	10.6047
86	295.98	132.868	31.9162	10.6052
87	295.992	132.873	31.9175	10.6057
88	296.003	132.878	31.9187	10.6061
89	296.013	132.883	31.9198	10.6064
90	296.023	132.887	31.9208	10.6067
91	296.031	132.891	31.9217	10.6071
92	296.039	132.894	31.9225	10.6073
93	296.046	132.898	31.9233	10.6076
94	296.052	132.9	31.924	10.6078
95	296.058	132.903	31.9246	10.608
96	296.064	132.905	31.9252	10.6082
97	296.069	132.908	31.9257	10.6084
98	296.073	132.91	31.9262	10.6086
99	296.077	132.912	31.9267	10.6087
100	296.081	132.913	31.9271	10.6088
101	296.084	132.915	31.9275	10.609
102	296.088	132.916	31.9278	10.6091
103	296.091	132.918	31.9281	10.6092
104	296.093	132.919	31.9284	10.6093
105	296.096	132.92	31.9286	10.6094
106	296.098	132.921	31.9289	10.6094
107	296.1	132.922	31.9291	10.6095
108	296.102	132.922	31.9293	10.6096
109	296.103	132.923	31.9295	10.6096
110	296.105	132.924	31.9296	10.6097
111	296.106	132.925	31.9298	10.6097
112	296.107	132.925	31.9299	10.6098
113	296.109	132.926	31.9301	10.6098
114	296.11	132.926	31.9302	10.6099
115	296.111	132.927	31.9303	10.6099
116	296.112	132.927	31.9304	10.6099
117	296.112	132.927	31.9305	10.61
118	296.113	132.928	31.9305	10.61
119	296.114	132.928	31.9306	10.61
120	296.114	132.928	31.9307	10.61
121	296.115	132.929	31.9307	10.6101
122	296.116	132.929	31.9308	10.6101
123	296.116	132.929	31.9309	10.6101
124	296.116	132.929	31.9309	10.6101
125	296.117	132.929	31.9309	10.6101
126	296.117	132.929	31.931	10.6101
127	296.118	132.93	31.931	10.6101
128	296.118	132.93	31.931	10.6102
129	296.118	132.93	31.9311	10.6102
130	296.118	132.93	31.9311	10.6102
131	296.119	132.93	31.9311	10.6102
132	296.119	132.93	31.9312	10.6102
133	296.119	132.93	31.9312	10.6102
134	296.119	132.93	31.9312	10.6102
135	296.119	132.93	31.9312	10.6102
136	296.119	132.931	31.9312	10.6102
137	296.12	132.931	31.9312	10.6102
138	296.12	132.931	31.9313	10.6102
139	296.12	132.931	31.9313	10.6102
140	296.12	132.931	31.9313	10.6102
141	296.12	132.931	31.9313	10.6102
142	296.12	132.931	31.9313	10.6102
143	296.12	132.931	31.9313	10.6102
144	296.12	132.931	31.9313	10.6102
145	296.12	132.931	31.9313	10.6102
146	296.12	132.931	31.9313	10.6102
147	296.12	132.931	31.9313	10.6102
148	296.12	132.931	31.9313	10.6103
149	296.121	132.931	31.9313	10.6103
150	296.121	132.931	31.9313	10.6103
151	296.121	132.931	31.9314	10.6103
152	296.121	132.931	31.9314	10.6103
153	296.121	132.931	31.9314	10.6103
154	296.121	132.931	31.9314	10.6103
155	296.121	132.931	31.9314	10.6103
156	296.121	132.931	31.9314	10.6103
157	296.121	132.931	31.9314	10.6103
158	296.121	132.931	31.9314	10.6103
159	296.121	132.931	31.9314	10.6103
160	296.121	132.931	31.9314	10.6103
161	296.121	132.931	31.9314	10.6103
162	296.121	132.931	31.9314	10.6103
163	296.121	132.931	31.9314	10.6103
164	296.121	132.931	31.9314	10.6103
165	296.121	132.931	31.9314	10.6103
166	296.121	132.931	31.9314	10.6103
167	296.121	132.931	31.9314	10.6103
168	296.121	132.931	31.9314	10.6103
169	296.121	132.931	31.9314	10.6103
170	296.121	132.931	31.9314	10.6103
171	296.121	132.931	31.9314	10.6103
172	296.121	132.931	31.9314	10.6103
173	296.121	132.931	31.9314	10.6103
174	296.121	132.931	31.9314	10.6103
175	296.121	132.931	31.9314	10.6103
176	296.121	132.931	31.9314	10.6103
177	296.121	132.931	31.9314	10.6103
178	296.121	132.931	31.9314	10.6103
179	296.121	132.931	31.9314	10.6103
180	296.121	132.931	31.9314	10.6103
181	296.121	132.931	31.9314	10.6103
182	296.121	132.931	31.9314	10.6103
183	296.121	132.931	31.9314	10.6103
184	296.121	132.931	31.9314	10.6103
185	296.121	132.931	31.9314	10.6103
186	296.121	132.931	31.9314	10.6103
187	296.121	132.931	31.9314	10.6103
188	296.121	132.931	31.9314	10.6103
189	296.121	132.931	31.9314	10.6103
190	296.121	132.931	31.9314	10.6103
191	296.121	132.931	31.9314	10.6103
192	296.121	132.931	31.9314	10.6103
193	296.121	132.931	31.9314	10.6103
194	296.121	132.931	31.9314	10.6103
195	296.121	132.931	31.9314	10.6103
196	296.121	132.931	31.9314	10.6103
197	296.121	132.931	31.9314	10.6103
198	296.121	132.931	31.9314	10.6103
199	296.121	132.931	31.9314	10.6103
200	296.121	132.931	31.9314	10.6103
201	296.121	132.931	31.9314	10.6103

## Sheet: fig1d
x	df	xj	xf	f
1	31	31	31	31
2	225.444	152.924	59.7318	40.2364
3	403.44	265	86.1004	48.6895
4	566.388	368.04	110.303	56.4261
5	715.566	462.789	132.52	63.5074
6	852.145	549.928	152.917	69.9892
7	977.196	630.083	171.645	75.9227
8	1091.7	703.826	188.844	81.3544
9	1196.55	771.683	204.639	86.3272
10	1292.56	834.136	219.149	90.8802
11	1380.49	891.625	232.478	95.049
12	1461.03	944.556	244.726	98.8663
13	1534.79	993.3	255.981	102.362
14	1602.35	1038.2	266.326	105.563
15	1664.24	1079.56	275.835	108.496
16	1720.94	1117.68	284.577	111.181
17	1772.89	1152.81	292.616	113.642
18	1820.48	1185.19	300.01	115.896
19	1864.09	1215.06	306.811	117.961
20	1904.06	1242.6	313.068	119.853
21	1940.68	1268.01	318.826	121.587
22	1974.25	1291.46	324.125	123.176
23	2005.02	1313.1	329.003	124.632
24	2033.23	1333.08	333.494	125.967
25	2059.08	1351.53	337.63	127.191
26	2082.79	1368.57	341.44	128.313
27	2104.53	1384.32	344.949	129.342
28	2124.47	1398.87	348.183	130.286
29	2142.75	1412.33	351.164	131.151
30	2159.53	1424.77	353.911	131.945
31	2174.91	1436.28	356.445	132.673
32	2189.03	1446.93	358.782	133.341
33	2201.98	1456.78	360.937	133.955
34	2213.86	1465.91	362.926	134.517
35	2224.77	1474.36	364.762	135.034
36	2234.78	1482.18	366.457	135.508
37	2243.97	1489.44	368.022	135.944
38	2252.41	1496.16	369.467	136.344
39	2260.16	1502.39	370.802	136.711
40	2267.28	1508.18	372.037	137.049
41	2273.81	1513.54	373.177	137.359
42	2279.82	1518.52	374.232	137.644
43	2285.34	1523.15	375.208	137.906
44	2290.41	1527.44	376.11	138.146
45	2295.07	1531.43	376.946	138.368
46	2299.35	1535.14	377.719	138.572
47	2303.29	1538.58	378.435	138.759
48	2306.91	1541.79	379.098	138.931
49	2310.24	1544.77	379.713	139.09
50	2313.31	1547.55	380.282	139.236
51	2316.13	1550.13	380.81	139.371
52	2318.72	1552.54	381.3	139.495
53	2321.11	1554.78	381.754	139.609
54	2323.31	1556.87	382.175	139.714
55	2325.33	1558.82	382.567	139.811
56	2327.2	1560.63	382.93	139.9
57	2328.92	1562.33	383.267	139.983
58	2330.5	1563.91	383.581	140.059
59	2331.96	1565.38	383.872	140.129
60	2333.3	1566.76	384.143	140.194
61	2334.54	1568.05	384.395	140.253
62	2335.69	1569.25	384.63	140.309
63	2336.74	1570.38	384.848	140.36
64	2337.72	1571.43	385.051	140.407
65	2338.62	1572.42	385.241	140.45
66	2339.45	1573.34	385.417	140.491
67	2340.21	1574.2	385.581	140.528
68	2340.92	1575.01	385.735	140.562
69	2341.57	1575.76	385.877	140.594
70	2342.18	1576.47	386.011	140.624
71	2342.74	1577.14	386.135	140.651
72	2343.25	1577.76	386.251	140.676
73	2343.73	1578.34	386.36	140.7
74	2344.17	1578.89	386.461	140.722
75	2344.58	1579.41	386.556	140.742
76	2344.96	1579.89	386.644	140.761
77	2345.31	1580.34	386.727	140.778
78	2345.64	1580.77	386.805	140.794
79	2345.94	1581.17	386.877	140.809
80	2346.22	1581.55	386.945	140.823
81	2346.48	1581.9	387.008	140.836
82	2346.72	1582.23	387.068	140.848
83	2346.94	1582.55	387.124	140.86
84	2347.15	1582.84	387.176	140.87
85	2347.34	1583.12	387.225	140.88
86	2347.52	1583.38	387.271	140.889
87	2347.69	1583.62	387.314	140.897
88	2347.84	1583.86	387.354	140.905
89	2347.99	1584.07	387.392	140.913
90	2348.12	1584.28	387.428	140.92
91	2348.25	1584.47	387.461	140.926
92	2348.36	1584.66	387.493	140.932
93	2348.47	1584.83	387.522	140.938
94	2348.57	1584.99	387.55	140.943
95	2348.66	1585.14	387.576	140.948
96	2348.75	1585.29	387.601	140.952
97	2348.83	1585.43	387.624	140.957
98	2348.91	1585.55	387.646	140.961
99	2348.98	1585.68	387.666	140.964
100	2349.04	1585.79	387.686	140.968
101	2349.11	1585.9	387.704	140.971
102	2349.16	1586	387.721	140.974
103	2349.22	1586.1	387.737	140.977
104	2349.27	1586.19	387.752	140.98
105	2349.31	1586.28	387.766	140.982
106	2349.36	1586.36	387.78	140.985
107	2349.4	1586.44	387.793	140.987
108	2349.44	1586.51	387.805	140.989
109	2349.47	1586.58	387.816	140.991
110	2349.51	1586.65	387.827	140.993
111	2349.54	1586.71	387.837	140.995
112	2349.57	1586.77	387.846	140.996
113	2349.6	1586.82	387.855	140.998
114	2349.62	1586.88	387.864	140.999
115	2349.65	1586.93	387.872	141.001
116	2349.67	1586.97	387.879	141.002
117	2349.69	1587.02	387.887	141.003
118	2349.71	1587.06	387.893	141.004
119	2349.73	1587.1	387.9	141.005
120	2349.75	1587.14	387.906	141.006
121	2349.77	1587.17	387.912	141.007
122	2349.78	1587.21	387.917	141.008
123	2349.8	1587.24	387.922	141.009
124	2349.81	1587.27	387.927	141.01
125	2349.83	1587.3	387.932	141.011
126	2349.84	1587.33	387.936	141.011
127	2349.85	1587.35	387.94	141.012
128	2349.86	1587.38	387.944	141.013
129	2349.87	1587.4	387.948	141.013
130	2349.88	1587.42	387.951	141.014
131	2349.89	1587.45	387.954	141.015
132	2349.9	1587.47	387.957	141.015
133	2349.91	1587.48	387.96	141.016
134	2349.91	1587.5	387.963	141.016
135	2349.92	1587.52	387.966	141.016
136	2349.93	1587.54	387.968	141.017
137	2349.93	1587.55	387.971	141.017
138	2349.94	1587.57	387.973	141.018
139	2349.95	1587.58	387.975	141.018
140	2349.95	1587.59	387.977	141.018
141	2349.96	1587.61	387.979	141.019
142	2349.96	1587.62	387.981	141.019
143	2349.97	1587.63	387.983	141.019
144	2349.97	1587.64	387.984	141.019
145	2349.98	1587.65	387.986	141.02
146	2349.98	1587.66	387.987	141.02
147	2349.98	1587.67	387.989	141.02
148	2349.99	1587.68	387.99	141.02
149	2349.99	1587.68	387.991	141.021
150	2349.99	1587.69	387.993	141.021
151	2350	1587.7	387.994	141.021
152	2350	1587.71	387.995	141.021
153	2350	1587.71	387.996	141.021
154	2350	1587.72	387.997	141.021
155	2350.01	1587.73	387.998	141.022
156	2350.01	1587.73	387.999	141.022
157	2350.01	1587.74	387.999	141.022
158	2350.01	1587.74	388	141.022
159	2350.01	1587.75	388.001	141.022
160	2350.02	1587.75	388.002	141.022
161	2350.02	1587.76	388.002	141.022
162	2350.02	1587.76	388.003	141.022
163	2350.02	1587.76	388.004	141.023
164	2350.02	1587.77	388.004	141.023
165	2350.02	1587.77	388.005	141.023
166	2350.03	1587.78	388.005	141.023
167	2350.03	1587.78	388.006	141.023
168	2350.03	1587.78	388.006	141.023
169	2350.03	1587.78	388.007	141.023
170	2350.03	1587.79	388.007	141.023
171	2350.03	1587.79	388.007	141.023
172	2350.03	1587.79	388.008	141.023
173	2350.03	1587.8	388.008	141.023
174	2350.03	1587.8	388.008	141.023
175	2350.03	1587.8	388.009	141.023
176	2350.03	1587.8	388.009	141.023
177	2350.04	1587.8	388.009	141.024
178	2350.04	1587.81	388.01	141.024
179	2350.04	1587.81	388.01	141.024
180	2350.04	1587.81	388.01	141.024
181	2350.04	1587.81	388.01	141.024
182	2350.04	1587.81	388.011	141.024
183	2350.04	1587.81	388.011	141.024
184	2350.04	1587.82	388.011	141.024
185	2350.04	1587.82	388.011	141.024
186	2350.04	1587.82	388.011	141.024
187	2350.04	1587.82	388.012	141.024
188	2350.04	1587.82	388.012	141.024
189	2350.04	1587.82	388.012	141.024
190	2350.04	1587.82	388.012	141.024
191	2350.04	1587.82	388.012	141.024
192	2350.04	1587.82	388.012	141.024
193	2350.04	1587.82	388.013	141.024
194	2350.04	1587.83	388.013	141.024
195	2350.04	1587.83	388.013	141.024
196	2350.04	1587.83	388.013	141.024
197	2350.04	1587.83	388.013	141.024
198	2350.04	1587.83	388.013	141.024
199	2350.04	1587.83	388.013	141.024
200	2350.05	1587.83	388.013	141.024
201	2350.05	1587.83	388.013	141.024

## Sheet: fig1e
x	df	xj	xf
1	51911.5	17539.7	6097.14
2	53050.5	18488.4	6280.32
3	54096.4	19367.2	6449.53
4	55057	20181.4	6605.85
5	55939.4	20936	6750.32
6	56750	21635.6	6883.86
7	57494.9	22284.3	7007.34
8	58179.4	22886.1	7121.54
9	58808.5	23444.4	7227.18
10	59386.8	23962.7	7324.94
11	59918.5	24443.9	7415.43
12	60407.5	24890.8	7499.21
13	60857.2	25306	7576.81
14	61270.9	25691.9	7648.69
15	61651.5	26050.6	7715.3
16	62001.7	26384.1	7777.04
17	62324.1	26694.4	7834.29
18	62620.8	26983.2	7887.39
19	62894.1	27251.9	7936.66
20	63145.7	27502.2	7982.37
21	63377.5	27735.2	8024.82
22	63591.1	27952.4	8064.23
23	63787.9	28154.8	8100.84
24	63969.4	28343.5	8134.86
25	64136.6	28519.5	8166.49
26	64290.9	28683.7	8195.89
27	64433.1	28836.9	8223.23
28	64564.4	28980	8248.68
29	64685.5	29113.6	8272.36
30	64797.3	29238.4	8294.4
31	64900.6	29355	8314.93
32	64995.9	29464	8334.06
33	65084	29565.9	8351.88
34	65165.4	29661.2	8368.49
35	65240.6	29750.4	8383.99
36	65310.2	29833.9	8398.44
37	65374.5	29912.1	8411.92
38	65434	29985.3	8424.51
39	65489.1	30053.8	8436.26
40	65540	30118.1	8447.24
41	65587.2	30178.3	8457.49
42	65630.9	30234.8	8467.08
43	65671.4	30287.8	8476.04
44	65708.9	30337.5	8484.42
45	65743.7	30384.1	8492.26
46	65776	30427.9	8499.6
47	65805.9	30469.1	8506.46
48	65833.7	30507.7	8512.89
49	65859.4	30544	8518.92
50	65883.4	30578.1	8524.56
51	65905.6	30610.1	8529.85
52	65926.2	30640.3	8534.81
53	65945.4	30668.6	8539.46
54	65963.3	30695.3	8543.82
55	65979.9	30720.4	8547.91
56	65995.3	30744	8551.75
57	66009.7	30766.3	8555.36
58	66023.1	30787.2	8558.75
59	66035.5	30807	8561.93
60	66047.2	30825.6	8564.92
61	66058	30843.1	8567.73
62	66068.1	30859.6	8570.37
63	66077.5	30875.2	8572.86
64	66086.2	30889.9	8575.19
65	66094.4	30903.7	8577.39
66	66102.1	30916.8	8579.46
67	66109.2	30929.1	8581.41
68	66115.9	30940.8	8583.24
69	66122.1	30951.8	8584.97
70	66128	30962.1	8586.6
71	66133.4	30971.9	8588.13
72	66138.5	30981.2	8589.57
73	66143.3	30989.9	8590.94
74	66147.8	30998.2	8592.22
75	66151.9	31006	8593.43
76	66155.9	31013.4	8594.57
77	66159.5	31020.3	8595.65
78	66163	31026.9	8596.67
79	66166.2	31033.1	8597.63
80	66169.2	31039	8598.53
81	66172.1	31044.6	8599.39
82	66174.7	31049.9	8600.2
83	66177.2	31054.9	8600.96
84	66179.6	31059.6	8601.68
85	66181.8	31064.1	8602.36
86	66183.8	31068.3	8603
87	66185.8	31072.3	8603.61
88	66187.6	31076.1	8604.19
89	66189.3	31079.7	8604.73
90	66191	31083.1	8605.24
91	66192.5	31086.3	8605.73
92	66193.9	31089.4	8606.19
93	66195.3	31092.3	8606.63
94	66196.5	31095	8607.04
95	66197.7	31097.6	8607.43
96	66198.9	31100.1	8607.79
97	66199.9	31102.4	8608.14
98	66200.9	31104.6	8608.47
99	66201.9	31106.7	8608.79
100	66202.8	31108.7	8609.08
101	66203.6	31110.6	8609.36
102	66204.4	31112.3	8609.63
103	66205.1	31114	8609.88
104	66205.8	31115.6	8610.12
105	66206.5	31117.2	8610.34
106	66207.1	31118.6	8610.56
107	66207.7	31120	8610.76
108	66208.3	31121.3	8610.95
109	66208.8	31122.5	8611.13
110	66209.3	31123.7	8611.3
111	66209.8	31124.8	8611.47
112	66210.2	31125.8	8611.62
113	66210.7	31126.8	8611.77
114	66211.1	31127.8	8611.91
115	66211.4	31128.7	8612.04
116	66211.8	31129.5	8612.17
117	66212.1	31130.3	8612.29
118	66212.5	31131.1	8612.4
119	66212.8	31131.8	8612.5
120	66213	31132.5	8612.61
121	66213.3	31133.2	8612.7
122	66213.6	31133.8	8612.79
123	66213.8	31134.4	8612.88
124	66214	31135	8612.96
125	66214.3	31135.5	8613.04
126	66214.5	31136	8613.11
127	66214.7	31136.5	8613.18
128	66214.8	31136.9	8613.25
129	66215	31137.4	8613.31
130	66215.2	31137.8	8613.37
131	66215.3	31138.2	8613.43
132	66215.5	31138.6	8613.48
133	66215.6	31138.9	8613.54
134	66215.8	31139.2	8613.58
135	66215.9	31139.6	8613.63
136	66216	31139.9	8613.67
137	66216.1	31140.2	8613.72
138	66216.2	31140.4	8613.76
139	66216.3	31140.7	8613.79
140	66216.4	31140.9	8613.83
141	66216.5	31141.2	8613.86
142	66216.6	31141.4	8613.89
143	66216.7	31141.6	8613.93
144	66216.8	31141.8	8613.95
145	66216.9	31142	8613.98
146	66216.9	31142.2	8614.01
147	66217	31142.3	8614.03
148	66217.1	31142.5	8614.06
149	66217.1	31142.7	8614.08
150	66217.2	31142.8	8614.1
151	66217.2	31143	8614.12
152	66217.3	31143.1	8614.14
153	66217.3	31143.2	8614.16
154	66217.4	31143.3	8614.18
155	66217.4	31143.4	8614.19
156	66217.5	31143.6	8614.21
157	66217.5	31143.7	8614.22
158	66217.5	31143.8	8614.24
159	66217.6	31143.9	8614.25
160	66217.6	31143.9	8614.26
161	66217.6	31144	8614.28
162	66217.7	31144.1	8614.29
163	66217.7	31144.2	8614.3
164	66217.7	31144.3	8614.31
165	66217.8	31144.3	8614.32
166	66217.8	31144.4	8614.33
167	66217.8	31144.5	8614.34
168	66217.8	31144.5	8614.34
169	66217.8	31144.6	8614.35
170	66217.9	31144.6	8614.36
171	66217.9	31144.7	8614.37
172	66217.9	31144.7	8614.37
173	66217.9	31144.8	8614.38
174	66217.9	31144.8	8614.39
175	66218	31144.9	8614.39
176	66218	31144.9	8614.4
177	66218	31144.9	8614.4
178	66218	31145	8614.41
179	66218	31145	8614.41
180	66218	31145	8614.42
181	66218	31145.1	8614.42
182	66218	31145.1	8614.43
183	66218.1	31145.1	8614.43
184	66218.1	31145.1	8614.44
185	66218.1	31145.2	8614.44
186	66218.1	31145.2	8614.44
187	66218.1	31145.2	8614.45
188	66218.1	31145.2	8614.45
189	66218.1	31145.3	8614.45
190	66218.1	31145.3	8614.45
191	66218.1	31145.3	8614.46
192	66218.1	31145.3	8614.46
193	66218.1	31145.3	8614.46
194	66218.1	31145.3	8614.46
195	66218.1	31145.4	8614.47
196	66218.2	31145.4	8614.47
197	66218.2	31145.4	8614.47
198	66218.2	31145.4	8614.47
199	66218.2	31145.4	8614.47
200	66218.2	31145.4	8614.48
201	66218.2	31145.4	8614.48

## Sheet: fig1f
x	df	xj	xf	f
1	57959.5	54525.5	38103.6	18753.2
2	63474.4	56829.5	40021.6	19665.9
3	68571.4	58964.6	41805.8	20514.7
4	73283.3	60944	43466	21304.4
5	77640.3	62779.3	45011.2	22039.2
6	81670.1	64481.6	46449.6	22723.1
7	85398.1	66061	47789.1	23359.8
8	88847.7	67526.6	49036.8	23952.8
9	92040.7	68887.1	50199.3	24505.1
10	94996.7	70150.3	51282.6	25019.8
11	97734.1	71323.6	52292.5	25499.4
12	100270	72413.6	53234.1	25946.6
13	102619	73426.5	54112.4	26363.6
14	104796	74368.1	54931.7	26752.6
15	106815	75243.7	55696.3	27115.5
16	108686	76058	56409.9	27454.1
17	110422	76815.7	57076.3	27770.3
18	112033	77520.8	57698.5	28065.5
19	113528	78177.1	58279.8	28341.3
20	114915	78788.4	58823	28598.9
21	116203	79357.7	59330.6	28839.6
22	117400	79888.1	59805.2	29064.6
23	118512	80382.5	60249	29275
24	119545	80843.4	60664.1	29471.8
25	120505	81273.2	61052.4	29655.9
26	121398	81674.1	61415.9	29828.2
27	122229	82048.2	61756.1	29989.4
28	123002	82397.4	62074.6	30140.3
29	123721	82723.4	62372.9	30281.7
30	124391	83027.8	62652.4	30414.1
31	125015	83312.3	62914.2	30538.1
32	125595	83578	63159.6	30654.4
33	126137	83826.5	63389.7	30763.4
34	126641	84058.7	63605.4	30865.5
35	127112	84276	63807.7	30961.4
36	127550	84479.2	63997.5	31051.3
37	127959	84669.4	64175.6	31135.6
38	128341	84847.4	64342.8	31214.8
39	128698	85014.1	64499.7	31289.1
40	129030	85170.2	64647	31358.9
41	129341	85316.5	64785.4	31424.4
42	129632	85453.5	64915.4	31486
43	129903	85582	65037.6	31543.8
44	130157	85702.4	65152.4	31598.2
45	130394	85815.4	65260.3	31649.3
46	130616	85921.4	65361.7	31697.3
47	130823	86020.8	65457.1	31742.5
48	131017	86114.1	65546.9	31785
49	131199	86201.7	65631.3	31825
50	131370	86284	65710.8	31862.6
51	131529	86361.3	65785.5	31898
52	131678	86433.9	65855.9	31931.4
53	131818	86502.1	65922.2	31962.7
54	131950	86566.2	65984.6	31992.3
55	132073	86626.5	66043.4	32020.1
56	132188	86683.2	66098.7	32046.4
57	132296	86736.6	66150.9	32071.1
58	132398	86786.7	66200.1	32094.4
59	132493	86834	66246.4	32116.3
60	132583	86878.4	66290.1	32137
61	132667	86920.3	66331.3	32156.6
62	132746	86959.7	66370.1	32175
63	132820	86996.8	66406.8	32192.3
64	132890	87031.7	66441.3	32208.7
65	132955	87064.7	66473.9	32224.2
66	133017	87095.7	66504.7	32238.8
67	133075	87125	66533.8	32252.5
68	133129	87152.6	66561.2	32265.5
69	133181	87178.6	66587	32277.8
70	133229	87203.1	66611.5	32289.4
71	133274	87226.3	66634.5	32300.3
72	133317	87248.1	66656.3	32310.7
73	133358	87268.7	66676.9	32320.4
74	133395	87288.1	66696.4	32329.6
75	133431	87306.5	66714.7	32338.4
76	133465	87323.8	66732.1	32346.6
77	133497	87340.2	66748.5	32354.4
78	133526	87355.7	66764	32361.7
79	133555	87370.3	66778.7	32368.7
80	133581	87384	66792.5	32375.3
81	133606	87397.1	66805.6	32381.5
82	133630	87409.4	66818	32387.4
83	133652	87421	66829.7	32393
84	133673	87432	66840.8	32398.2
85	133693	87442.4	66851.3	32403.2
86	133712	87452.3	66861.2	32407.9
87	133730	87461.6	66870.6	32412.4
88	133746	87470.4	66879.5	32416.6
89	133762	87478.7	66887.9	32420.6
90	133777	87486.5	66895.8	32424.4
91	133791	87494	66903.4	32427.9
92	133805	87501	66910.5	32431.3
93	133817	87507.7	66917.2	32434.5
94	133829	87514	66923.6	32437.6
95	133840	87520	66929.7	32440.4
96	133851	87525.6	66935.4	32443.2
97	133861	87531	66940.8	32445.7
98	133870	87536	66946	32448.2
99	133879	87540.8	66950.8	32450.5
100	133888	87545.4	66955.4	32452.7
101	133896	87549.7	66959.8	32454.8
102	133904	87553.7	66963.9	32456.7
103	133911	87557.6	66967.8	32458.6
104	133918	87561.3	66971.6	32460.4
105	133924	87564.7	66975.1	32462
106	133930	87568	66978.4	32463.6
107	133936	87571.1	66981.6	32465.1
108	133941	87574.1	66984.6	32466.6
109	133947	87576.9	66987.4	32467.9
110	133951	87579.5	66990.1	32469.2
111	133956	87582	66992.6	32470.4
112	133960	87584.4	66995.1	32471.6
113	133965	87586.6	66997.3	32472.7
114	133969	87588.8	66999.5	32473.7
115	133972	87590.8	67001.6	32474.7
116	133976	87592.7	67003.5	32475.6
117	133979	87594.5	67005.4	32476.5
118	133982	87596.3	67007.1	32477.3
119	133985	87597.9	67008.8	32478.1
120	133988	87599.5	67010.4	32478.9
121	133991	87600.9	67011.9	32479.6
122	133993	87602.3	67013.3	32480.3
123	133996	87603.7	67014.7	32480.9
124	133998	87604.9	67015.9	32481.5
125	134000	87606.1	67017.1	32482.1
126	134002	87607.2	67018.3	32482.7
127	134004	87608.3	67019.4	32483.2
128	134006	87609.3	67020.4	32483.7
129	134008	87610.3	67021.4	32484.1
130	134010	87611.2	67022.3	32484.6
131	134011	87612.1	67023.2	32485
132	134013	87612.9	67024.1	32485.4
133	134014	87613.7	67024.9	32485.8
134	134015	87614.5	67025.6	32486.1
135	134017	87615.2	67026.3	32486.5
136	134018	87615.8	67027	32486.8
137	134019	87616.5	67027.7	32487.1
138	134020	87617.1	67028.3	32487.4
139	134021	87617.6	67028.9	32487.7
140	134022	87618.2	67029.4	32488
141	134023	87618.7	67029.9	32488.2
142	134024	87619.2	67030.4	32488.5
143	134025	87619.7	67030.9	32488.7
144	134026	87620.1	67031.4	32488.9
145	134026	87620.5	67031.8	32489.1
146	134027	87620.9	67032.2	32489.3
147	134028	87621.3	67032.6	32489.5
148	134029	87621.7	67032.9	32489.6
149	134029	87622	67033.3	32489.8
150	134030	87622.3	67033.6	32490
151	134030	87622.6	67033.9	32490.1
152	134031	87622.9	67034.2	32490.3
153	134031	87623.2	67034.5	32490.4
154	134032	87623.5	67034.8	32490.5
155	134032	87623.7	67035	32490.6
156	134033	87624	67035.3	32490.8
157	134033	87624.2	67035.5	32490.9
158	134033	87624.4	67035.7	32491
159	134034	87624.6	67035.9	32491.1
160	134034	87624.8	67036.1	32491.2
161	134034	87625	67036.3	32491.3
162	134035	87625.1	67036.5	32491.3
163	134035	87625.3	67036.7	32491.4
164	134035	87625.5	67036.8	32491.5
165	134036	87625.6	67037	32491.6
166	134036	87625.8	67037.1	32491.6
167	134036	87625.9	67037.2	32491.7
168	134036	87626	67037.4	32491.8
169	134037	87626.1	67037.5	32491.8
170	134037	87626.3	67037.6	32491.9
171	134037	87626.4	67037.7	32491.9
172	134037	87626.5	67037.8	32492
173	134037	87626.6	67037.9	32492
174	134038	87626.7	67038	32492.1
175	134038	87626.8	67038.1	32492.1
176	134038	87626.8	67038.2	32492.2
177	134038	87626.9	67038.3	32492.2
178	134038	87627	67038.4	32492.2
179	134038	87627.1	67038.4	32492.3
180	134038	87627.1	67038.5	32492.3
181	134038	87627.2	67038.6	32492.3
182	134039	87627.3	67038.6	32492.4
183	134039	87627.3	67038.7	32492.4
184	134039	87627.4	67038.8	32492.4
185	134039	87627.4	67038.8	32492.5
186	134039	87627.5	67038.9	32492.5
187	134039	87627.5	67038.9	32492.5
188	134039	87627.6	67039	32492.5
189	134039	87627.6	67039	32492.5
190	134039	87627.7	67039	32492.6
191	134039	87627.7	67039.1	32492.6
192	134039	87627.8	67039.1	32492.6
193	134039	87627.8	67039.2	32492.6
194	134040	87627.8	67039.2	32492.6
195	134040	87627.9	67039.2	32492.7
196	134040	87627.9	67039.3	32492.7
197	134040	87627.9	67039.3	32492.7
198	134040	87627.9	67039.3	32492.7
199	134040	87628	67039.3	32492.7
200	134040	87628	67039.4	32492.7
201	134040	87628	67039.4	32492.7

## Sheet: fig2a
x	二类	三类	四类	一类
1	4	3	1	2
2	5.11756	3.99537	2.03472	2.38996
3	6.18062	4.9142	2.99948	2.75722
4	7.19183	5.7624	3.89902	3.10309
5	8.15373	6.54538	4.73774	3.42881
6	9.06871	7.26816	5.51976	3.73557
7	9.93907	7.93538	6.24891	4.02446
8	10.767	8.55129	6.92877	4.29653
9	11.5545	9.11985	7.56267	4.55275
10	12.3036	9.6447	8.1537	4.79406
11	13.0162	10.1292	8.70479	5.02131
12	13.6941	10.5764	9.21861	5.23532
13	14.3388	10.9893	9.6977	5.43688
14	14.9522	11.3704	10.1444	5.62669
15	15.5356	11.7222	10.5609	5.80546
16	16.0906	12.047	10.9492	5.97381
17	16.6185	12.3468	11.3113	6.13235
18	17.1206	12.6236	11.6489	6.28167
19	17.5983	12.879	11.9637	6.42229
20	18.0526	13.1149	12.2572	6.55472
21	18.4848	13.3326	12.5309	6.67944
22	18.896	13.5335	12.786	6.79689
23	19.2871	13.719	13.0239	6.90751
24	19.6591	13.8903	13.2458	7.01168
25	20.0129	14.0484	13.4526	7.10979
26	20.3495	14.1943	13.6454	7.20218
27	20.6697	14.329	13.8252	7.28919
28	20.9743	14.4533	13.9929	7.37114
29	21.264	14.5681	14.1492	7.44831
30	21.5396	14.6741	14.295	7.52099
31	21.8017	14.7719	14.4308	7.58944
32	22.0511	14.8622	14.5576	7.6539
33	22.2883	14.9456	14.6757	7.7146
34	22.5139	15.0225	14.7858	7.77178
35	22.7286	15.0935	14.8886	7.82562
36	22.9327	15.1591	14.9843	7.87632
37	23.1269	15.2196	15.0736	7.92408
38	23.3117	15.2755	15.1569	7.96905
39	23.4874	15.3271	15.2345	8.0114
40	23.6545	15.3747	15.3069	8.05129
41	23.8135	15.4187	15.3743	8.08886
42	23.9648	15.4592	15.4373	8.12423
43	24.1086	15.4967	15.4959	8.15755
44	24.2455	15.5313	15.5506	8.18893
45	24.3757	15.5632	15.6016	8.21847
46	24.4995	15.5926	15.6492	8.2463
47	24.6173	15.6198	15.6935	8.27251
48	24.7293	15.6449	15.7349	8.29719
49	24.8359	15.6681	15.7734	8.32044
50	24.9373	15.6895	15.8094	8.34233
51	25.0337	15.7093	15.8429	8.36294
52	25.1255	15.7275	15.8741	8.38236
53	25.2127	15.7443	15.9033	8.40064
54	25.2957	15.7599	15.9304	8.41786
55	25.3747	15.7742	15.9557	8.43408
56	25.4498	15.7874	15.9794	8.44935
57	25.5213	15.7997	16.0014	8.46373
58	25.5892	15.8109	16.0219	8.47728
59	25.6539	15.8214	16.0411	8.49004
60	25.7153	15.831	16.0589	8.50205
61	25.7738	15.8398	16.0755	8.51336
62	25.8295	15.848	16.0911	8.52402
63	25.8824	15.8556	16.1055	8.53405
64	25.9328	15.8626	16.119	8.5435
65	25.9806	15.869	16.1316	8.55241
66	26.0262	15.875	16.1433	8.56079
67	26.0695	15.8805	16.1543	8.56868
68	26.1107	15.8855	16.1644	8.57611
69	26.15	15.8902	16.174	8.58312
70	26.1873	15.8945	16.1828	8.58971
71	26.2227	15.8985	16.1911	8.59592
72	26.2565	15.9022	16.1988	8.60177
73	26.2886	15.9056	16.206	8.60727
74	26.3191	15.9087	16.2127	8.61246
75	26.3482	15.9116	16.2189	8.61734
76	26.3758	15.9143	16.2247	8.62194
77	26.4021	15.9168	16.2302	8.62628
78	26.4271	15.919	16.2352	8.63036
79	26.4509	15.9211	16.2399	8.6342
80	26.4735	15.9231	16.2443	8.63782
81	26.495	15.9249	16.2485	8.64122
82	26.5155	15.9265	16.2523	8.64443
83	26.5349	15.9281	16.2558	8.64746
84	26.5535	15.9295	16.2592	8.6503
85	26.5711	15.9308	16.2623	8.65298
86	26.5878	15.932	16.2652	8.65551
87	26.6038	15.9331	16.2679	8.65788
88	26.6189	15.9341	16.2704	8.66012
89	26.6334	15.935	16.2727	8.66223
90	26.6471	15.9359	16.2749	8.66422
91	26.6601	15.9367	16.2769	8.66609
92	26.6726	15.9375	16.2788	8.66785
93	26.6844	15.9381	16.2806	8.66951
94	26.6956	15.9388	16.2823	8.67107
95	26.7063	15.9394	16.2838	8.67254
96	26.7164	15.9399	16.2852	8.67393
97	26.7261	15.9404	16.2866	8.67523
98	26.7353	15.9409	16.2878	8.67646
99	26.7441	15.9413	16.289	8.67762
100	26.7524	15.9417	16.2901	8.67871
101	26.7603	15.942	16.2911	8.67973
102	26.7678	15.9424	16.292	8.6807
103	26.775	15.9427	16.2929	8.68161
104	26.7818	15.943	16.2937	8.68247
105	26.7883	15.9432	16.2945	8.68328
106	26.7944	15.9435	16.2952	8.68404
107	26.8003	15.9437	16.2959	8.68475
108	26.8059	15.9439	16.2965	8.68543
109	26.8112	15.9441	16.2971	8.68606
110	26.8162	15.9443	16.2976	8.68666
111	26.821	15.9444	16.2981	8.68722
112	26.8256	15.9446	16.2986	8.68775
113	26.83	15.9447	16.299	8.68825
114	26.8341	15.9448	16.2994	8.68872
115	26.838	15.945	16.2998	8.68917
116	26.8418	15.9451	16.3002	8.68958
117	26.8453	15.9452	16.3005	8.68998
118	26.8487	15.9453	16.3008	8.69035
119	26.8519	15.9454	16.3011	8.6907
120	26.855	15.9454	16.3014	8.69102
121	26.8579	15.9455	16.3016	8.69133
122	26.8607	15.9456	16.3018	8.69163
123	26.8633	15.9456	16.3021	8.6919
124	26.8658	15.9457	16.3023	8.69216
125	26.8682	15.9457	16.3024	8.6924
126	26.8705	15.9458	16.3026	8.69263
127	26.8726	15.9458	16.3028	8.69285
128	26.8747	15.9459	16.3029	8.69305
129	26.8766	15.9459	16.3031	8.69324
130	26.8785	15.946	16.3032	8.69342
131	26.8802	15.946	16.3033	8.69359
132	26.8819	15.946	16.3035	8.69375
133	26.8835	15.946	16.3036	8.6939
134	26.885	15.9461	16.3037	8.69404
135	26.8865	15.9461	16.3038	8.69418
136	26.8879	15.9461	16.3038	8.6943
137	26.8892	15.9461	16.3039	8.69442
138	26.8904	15.9462	16.304	8.69453
139	26.8916	15.9462	16.3041	8.69464
140	26.8927	15.9462	16.3041	8.69473
141	26.8938	15.9462	16.3042	8.69483
142	26.8948	15.9462	16.3043	8.69492
143	26.8958	15.9462	16.3043	8.695
144	26.8967	15.9462	16.3044	8.69508
145	26.8976	15.9463	16.3044	8.69515
146	26.8984	15.9463	16.3044	8.69522
147	26.8992	15.9463	16.3045	8.69528
148	26.9	15.9463	16.3045	8.69534
149	26.9007	15.9463	16.3046	8.6954
150	26.9014	15.9463	16.3046	8.69546
151	26.902	15.9463	16.3046	8.69551
152	26.9026	15.9463	16.3047	8.69556
153	26.9032	15.9463	16.3047	8.6956
154	26.9038	15.9463	16.3047	8.69564
155	26.9043	15.9463	16.3047	8.69568
156	26.9048	15.9463	16.3048	8.69572
157	26.9053	15.9463	16.3048	8.69576
158	26.9058	15.9463	16.3048	8.69579
159	26.9062	15.9463	16.3048	8.69582
160	26.9066	15.9463	16.3048	8.69585
161	26.907	15.9463	16.3048	8.69588
162	26.9074	15.9463	16.3049	8.69591
163	26.9077	15.9464	16.3049	8.69593
164	26.9081	15.9464	16.3049	8.69595
165	26.9084	15.9464	16.3049	8.69598
166	26.9087	15.9464	16.3049	8.696
167	26.909	15.9464	16.3049	8.69602
168	26.9093	15.9464	16.3049	8.69604
169	26.9095	15.9464	16.3049	8.69605
170	26.9098	15.9464	16.3049	8.69607
171	26.91	15.9464	16.3049	8.69608
172	26.9103	15.9464	16.305	8.6961
173	26.9105	15.9464	16.305	8.69611
174	26.9107	15.9464	16.305	8.69613
175	26.9109	15.9464	16.305	8.69614
176	26.9111	15.9464	16.305	8.69615
177	26.9112	15.9464	16.305	8.69616
178	26.9114	15.9464	16.305	8.69617
179	26.9116	15.9464	16.305	8.69618
180	26.9117	15.9464	16.305	8.69619
181	26.9119	15.9464	16.305	8.6962
182	26.912	15.9464	16.305	8.6962
183	26.9121	15.9464	16.305	8.69621
184	26.9123	15.9464	16.305	8.69622
185	26.9124	15.9464	16.305	8.69623
186	26.9125	15.9464	16.305	8.69623
187	26.9126	15.9464	16.305	8.69624
188	26.9127	15.9464	16.305	8.69624
189	26.9128	15.9464	16.305	8.69625
190	26.9129	15.9464	16.305	8.69625
191	26.913	15.9464	16.305	8.69626
192	26.9131	15.9464	16.305	8.69626
193	26.9131	15.9464	16.305	8.69627
194	26.9132	15.9464	16.305	8.69627
195	26.9133	15.9464	16.305	8.69627
196	26.9134	15.9464	16.305	8.69628
197	26.9134	15.9464	16.305	8.69628
198	26.9135	15.9464	16.305	8.69628
199	26.9135	15.9464	16.305	8.69629
200	26.9136	15.9464	16.305	8.69629
201	26.9137	15.9464	16.305	8.69629

## Sheet: fig2b
x	二类	四类	三类	一类
1	31	26	9	3.5
2	45.2019	39.517	21.5594	17.3409
3	58.2657	51.8851	33.0549	30.0256
4	70.2851	63.202	43.5771	41.6511
5	81.3462	73.5571	53.2088	52.3065
6	91.5277	83.0324	62.0258	62.0732
7	100.902	91.7026	70.0974	71.0256
8	109.535	99.6363	77.4869	79.2323
9	117.487	106.896	84.2524	86.7556
10	124.814	113.539	90.4468	93.6528
11	131.567	119.618	96.1186	99.9763
12	137.792	125.181	101.312	105.774
13	143.533	130.272	106.068	111.091
14	148.828	134.93	110.424	115.965
15	153.713	139.193	114.413	120.436
16	158.222	143.094	118.066	124.536
17	162.385	146.664	121.412	128.296
18	166.229	149.931	124.478	131.744
19	169.78	152.921	127.286	134.908
20	173.061	155.658	129.858	137.809
21	176.095	158.162	132.215	140.471
22	178.899	160.454	134.375	142.913
23	181.494	162.551	136.353	145.154
24	183.894	164.471	138.167	147.209
25	186.116	166.228	139.829	149.096
26	188.173	167.836	141.352	150.826
27	190.079	169.308	142.748	152.415
28	191.844	170.655	144.027	153.873
29	193.481	171.888	145.2	155.211
30	194.999	173.016	146.276	156.439
31	196.406	174.049	147.262	157.566
32	197.713	174.994	148.167	158.601
33	198.925	175.86	148.996	159.551
34	200.051	176.652	149.756	160.424
35	201.098	177.377	150.454	161.225
36	202.07	178.04	151.094	161.96
37	202.974	178.648	151.681	162.636
38	203.815	179.204	152.22	163.256
39	204.597	179.713	152.714	163.826
40	205.326	180.179	153.167	164.349
41	206.004	180.605	153.584	164.83
42	206.636	180.996	153.966	165.272
43	207.224	181.353	154.317	165.677
44	207.773	181.68	154.639	166.05
45	208.285	181.98	154.934	166.393
46	208.763	182.254	155.206	166.708
47	209.209	182.505	155.455	166.997
48	209.625	182.735	155.684	167.263
49	210.015	182.945	155.895	167.507
50	210.378	183.138	156.088	167.732
51	210.718	183.314	156.266	167.939
52	211.036	183.476	156.429	168.129
53	211.333	183.624	156.579	168.303
54	211.612	183.759	156.717	168.464
55	211.873	183.883	156.844	168.611
56	212.117	183.997	156.961	168.747
57	212.346	184.101	157.068	168.872
58	212.56	184.196	157.166	168.987
59	212.761	184.283	157.257	169.093
60	212.95	184.363	157.341	169.19
61	213.127	184.436	157.418	169.28
62	213.294	184.502	157.488	169.362
63	213.45	184.564	157.553	169.438
64	213.597	184.62	157.613	169.508
65	213.734	184.671	157.669	169.572
66	213.864	184.718	157.719	169.631
67	213.986	184.761	157.766	169.686
68	214.101	184.801	157.809	169.736
69	214.209	184.837	157.849	169.782
70	214.31	184.87	157.886	169.824
71	214.406	184.9	157.92	169.863
72	214.496	184.928	157.951	169.899
73	214.581	184.953	157.979	169.933
74	214.661	184.977	158.006	169.963
75	214.736	184.998	158.03	169.991
76	214.807	185.017	158.053	170.017
77	214.874	185.035	158.074	170.041
78	214.938	185.052	158.093	170.063
79	214.997	185.067	158.111	170.084
80	215.054	185.08	158.127	170.103
81	215.107	185.093	158.142	170.12
82	215.157	185.105	158.156	170.136
83	215.205	185.115	158.169	170.15
84	215.249	185.125	158.181	170.164
85	215.292	185.134	158.192	170.176
86	215.332	185.142	158.202	170.188
87	215.37	185.149	158.212	170.199
88	215.405	185.156	158.22	170.208
89	215.439	185.162	158.228	170.217
90	215.471	185.168	158.236	170.226
91	215.502	185.173	158.243	170.233
92	215.53	185.178	158.249	170.241
93	215.558	185.182	158.255	170.247
94	215.583	185.187	158.261	170.253
95	215.608	185.19	158.266	170.259
96	215.631	185.194	158.27	170.264
97	215.653	185.197	158.275	170.269
98	215.673	185.2	158.279	170.273
99	215.693	185.202	158.283	170.277
100	215.711	185.205	158.286	170.281
101	215.729	185.207	158.289	170.284
102	215.746	185.209	158.292	170.288
103	215.761	185.211	158.295	170.291
104	215.776	185.212	158.298	170.293
105	215.791	185.214	158.3	170.296
106	215.804	185.215	158.302	170.298
107	215.817	185.216	158.304	170.3
108	215.829	185.218	158.306	170.302
109	215.841	185.219	158.308	170.304
110	215.851	185.22	158.31	170.306
111	215.862	185.221	158.311	170.307
112	215.872	185.221	158.313	170.309
113	215.881	185.222	158.314	170.31
114	215.89	185.223	158.315	170.311
115	215.898	185.224	158.316	170.313
116	215.906	185.224	158.317	170.314
117	215.914	185.225	158.318	170.315
118	215.921	185.225	158.319	170.316
119	215.928	185.226	158.32	170.316
120	215.934	185.226	158.321	170.317
121	215.94	185.226	158.322	170.318
122	215.946	185.227	158.323	170.319
123	215.952	185.227	158.323	170.319
124	215.957	185.227	158.324	170.32
125	215.962	185.228	158.324	170.32
126	215.967	185.228	158.325	170.321
127	215.971	185.228	158.325	170.321
128	215.976	185.228	158.326	170.322
129	215.98	185.229	158.326	170.322
130	215.983	185.229	158.327	170.322
131	215.987	185.229	158.327	170.323
132	215.991	185.229	158.327	170.323
133	215.994	185.229	158.328	170.323
134	215.997	185.229	158.328	170.324
135	216	185.229	158.328	170.324
136	216.003	185.23	158.329	170.324
137	216.006	185.23	158.329	170.324
138	216.008	185.23	158.329	170.325
139	216.011	185.23	158.329	170.325
140	216.013	185.23	158.329	170.325
141	216.015	185.23	158.33	170.325
142	216.017	185.23	158.33	170.325
143	216.019	185.23	158.33	170.325
144	216.021	185.23	158.33	170.325
145	216.023	185.23	158.33	170.326
146	216.025	185.23	158.33	170.326
147	216.026	185.23	158.331	170.326
148	216.028	185.23	158.331	170.326
149	216.029	185.23	158.331	170.326
150	216.031	185.23	158.331	170.326
151	216.032	185.23	158.331	170.326
152	216.033	185.23	158.331	170.326
153	216.035	185.23	158.331	170.326
154	216.036	185.23	158.331	170.326
155	216.037	185.23	158.331	170.326
156	216.038	185.23	158.331	170.326
157	216.039	185.23	158.331	170.326
158	216.04	185.23	158.332	170.327
159	216.041	185.231	158.332	170.327
160	216.041	185.231	158.332	170.327
161	216.042	185.231	158.332	170.327
162	216.043	185.231	158.332	170.327
163	216.044	185.231	158.332	170.327
164	216.044	185.231	158.332	170.327
165	216.045	185.231	158.332	170.327
166	216.046	185.231	158.332	170.327
167	216.046	185.231	158.332	170.327
168	216.047	185.231	158.332	170.327
169	216.047	185.231	158.332	170.327
170	216.048	185.231	158.332	170.327
171	216.048	185.231	158.332	170.327
172	216.049	185.231	158.332	170.327
173	216.049	185.231	158.332	170.327
174	216.05	185.231	158.332	170.327
175	216.05	185.231	158.332	170.327
176	216.051	185.231	158.332	170.327
177	216.051	185.231	158.332	170.327
178	216.051	185.231	158.332	170.327
179	216.052	185.231	158.332	170.327
180	216.052	185.231	158.332	170.327
181	216.052	185.231	158.332	170.327
182	216.052	185.231	158.332	170.327
183	216.053	185.231	158.332	170.327
184	216.053	185.231	158.332	170.327
185	216.053	185.231	158.332	170.327
186	216.053	185.231	158.332	170.327
187	216.054	185.231	158.332	170.327
188	216.054	185.231	158.332	170.327
189	216.054	185.231	158.332	170.327
190	216.054	185.231	158.332	170.327
191	216.054	185.231	158.332	170.327
192	216.055	185.231	158.332	170.327
193	216.055	185.231	158.332	170.327
194	216.055	185.231	158.332	170.327
195	216.055	185.231	158.332	170.327
196	216.055	185.231	158.332	170.327
197	216.055	185.231	158.332	170.327
198	216.055	185.231	158.332	170.327
199	216.056	185.231	158.332	170.327
200	216.056	185.231	158.332	170.327
201	216.056	185.231	158.332	170.327

## Sheet: fig2c
x	二类	一类	四类	三类
1	11973.4	11495.3	11546.1	11404.5
2	12566.9	11888.9	11591.5	11402.7
3	13113.6	12249.6	11633.7	11402.1
4	13617.5	12580.1	11672.9	11402.4
5	14082	12883.1	11709.3	11403.5
6	14510.5	13160.9	11743.1	11405.3
7	14905.8	13415.5	11774.5	11407.7
8	15270.6	13649	11803.7	11410.6
9	15607.5	13863	11830.8	11413.9
10	15918.8	14059.4	11856	11417.5
11	16206.4	14239.5	11879.4	11421.4
12	16472.4	14404.7	11901.2	11425.6
13	16718.4	14556.2	11921.4	11429.9
14	16946.1	14695.3	11940.2	11434.3
15	17156.9	14823	11957.7	11438.8
16	17352.2	14940.1	11973.9	11443.3
17	17533.2	15047.7	11989	11447.9
18	17701.1	15146.4	12003	11452.5
19	17856.8	15237.1	12016	11457
20	18001.4	15320.4	12028.2	11461.5
21	18135.7	15396.9	12039.4	11465.9
22	18260.5	15467.2	12049.9	11470.2
23	18376.6	15531.8	12059.6	11474.5
24	18484.6	15591.2	12068.7	11478.6
25	18585.2	15645.8	12077.1	11482.7
26	18678.9	15696	12084.9	11486.6
27	18766.2	15742.2	12092.2	11490.5
28	18847.7	15784.7	12099	11494.2
29	18923.7	15823.7	12105.3	11497.8
30	18994.8	15859.7	12111.1	11501.3
31	19061.1	15892.8	12116.6	11504.6
32	19123.2	15923.3	12121.7	11507.8
33	19181.3	15951.4	12126.4	11510.9
34	19235.6	15977.3	12130.8	11513.9
35	19286.6	16001.1	12134.8	11516.8
36	19334.3	16023.1	12138.6	11519.5
37	19379.2	16043.3	12142.2	11522.2
38	19421.2	16062	12145.5	11524.7
39	19460.8	16079.2	12148.5	11527.1
40	19497.9	16095.1	12151.4	11529.5
41	19532.8	16109.8	12154	11531.7
42	19565.7	16123.4	12156.5	11533.8
43	19596.7	16135.9	12158.8	11535.8
44	19625.9	16147.4	12160.9	11537.7
45	19653.4	16158.1	12162.9	11539.6
46	19679.4	16168	12164.7	11541.3
47	19703.9	16177.1	12166.4	11543
48	19727.1	16185.6	12168	11544.6
49	19749	16193.4	12169.5	11546.1
50	19769.7	16200.6	12170.9	11547.5
51	19789.3	16207.3	12172.2	11548.9
52	19807.8	16213.5	12173.4	11550.2
53	19825.4	16219.3	12174.5	11551.4
54	19842.1	16224.6	12175.6	11552.6
55	19857.9	16229.6	12176.5	11553.7
56	19872.9	16234.2	12177.4	11554.8
57	19887.1	16238.4	12178.3	11555.8
58	19900.6	16242.4	12179.1	11556.7
59	19913.5	16246.1	12179.8	11557.6
60	19925.7	16249.5	12180.5	11558.5
61	19937.3	16252.6	12181.1	11559.3
62	19948.4	16255.6	12181.7	11560.1
63	19958.9	16258.3	12182.2	11560.8
64	19968.9	16260.9	12182.7	11561.5
65	19978.4	16263.3	12183.2	11562.1
66	19987.5	16265.5	12183.7	11562.8
67	19996.2	16267.5	12184.1	11563.3
68	20004.5	16269.5	12184.4	11563.9
69	20012.4	16271.3	12184.8	11564.4
70	20019.9	16272.9	12185.1	11564.9
71	20027.1	16274.5	12185.4	11565.4
72	20034	16275.9	12185.7	11565.8
73	20040.5	16277.3	12186	11566.3
74	20046.8	16278.6	12186.2	11566.7
75	20052.8	16279.8	12186.5	11567
76	20058.5	16280.9	12186.7	11567.4
77	20064	16281.9	12186.9	11567.7
78	20069.3	16282.9	12187.1	11568
79	20074.3	16283.8	12187.3	11568.3
80	20079.1	16284.7	12187.4	11568.6
81	20083.7	16285.4	12187.6	11568.9
82	20088.1	16286.2	12187.7	11569.2
83	20092.3	16286.9	12187.9	11569.4
84	20096.3	16287.6	12188	11569.6
85	20100.2	16288.2	12188.1	11569.8
86	20103.9	16288.8	12188.2	11570
87	20107.5	16289.3	12188.3	11570.2
88	20110.9	16289.8	12188.4	11570.4
89	20114.1	16290.3	12188.5	11570.6
90	20117.3	16290.7	12188.6	11570.7
91	20120.3	16291.2	12188.6	11570.9
92	20123.2	16291.6	12188.7	11571
93	20125.9	16291.9	12188.8	11571.2
94	20128.6	16292.3	12188.8	11571.3
95	20131.1	16292.6	12188.9	11571.4
96	20133.6	16292.9	12188.9	11571.5
97	20135.9	16293.2	12189	11571.6
98	20138.1	16293.5	12189	11571.7
99	20140.3	16293.8	12189.1	11571.8
100	20142.4	16294	12189.1	11571.9
101	20144.4	16294.3	12189.1	11572
102	20146.3	16294.5	12189.2	11572.1
103	20148.1	16294.7	12189.2	11572.2
104	20149.9	16294.9	12189.2	11572.2
105	20151.5	16295.1	12189.3	11572.3
106	20153.2	16295.2	12189.3	11572.4
107	20154.7	16295.4	12189.3	11572.4
108	20156.2	16295.6	12189.3	11572.5
109	20157.7	16295.7	12189.4	11572.5
110	20159	16295.8	12189.4	11572.6
111	20160.4	16296	12189.4	11572.6
112	20161.6	16296.1	12189.4	11572.7
113	20162.9	16296.2	12189.4	11572.7
114	20164	16296.3	12189.4	11572.8
115	20165.2	16296.4	12189.5	11572.8
116	20166.3	16296.5	12189.5	11572.8
117	20167.3	16296.6	12189.5	11572.9
118	20168.3	16296.7	12189.5	11572.9
119	20169.3	16296.8	12189.5	11572.9
120	20170.2	16296.9	12189.5	11573
121	20171.1	16297	12189.5	11573
122	20171.9	16297	12189.5	11573
123	20172.8	16297.1	12189.5	11573
124	20173.6	16297.2	12189.5	11573.1
125	20174.3	16297.2	12189.6	11573.1
126	20175.1	16297.3	12189.6	11573.1
127	20175.8	16297.3	12189.6	11573.1
128	20176.4	16297.4	12189.6	11573.1
129	20177.1	16297.4	12189.6	11573.1
130	20177.7	16297.5	12189.6	11573.2
131	20178.3	16297.5	12189.6	11573.2
132	20178.9	16297.6	12189.6	11573.2
133	20179.4	16297.6	12189.6	11573.2
134	20180	16297.6	12189.6	11573.2
135	20180.5	16297.7	12189.6	11573.2
136	20181	16297.7	12189.6	11573.2
137	20181.5	16297.7	12189.6	11573.2
138	20181.9	16297.8	12189.6	11573.3
139	20182.3	16297.8	12189.6	11573.3
140	20182.8	16297.8	12189.6	11573.3
141	20183.2	16297.9	12189.6	11573.3
142	20183.6	16297.9	12189.6	11573.3
143	20183.9	16297.9	12189.6	11573.3
144	20184.3	16297.9	12189.6	11573.3
145	20184.6	16298	12189.6	11573.3
146	20185	16298	12189.6	11573.3
147	20185.3	16298	12189.6	11573.3
148	20185.6	16298	12189.6	11573.3
149	20185.9	16298	12189.6	11573.3
150	20186.2	16298	12189.6	11573.3
151	20186.5	16298.1	12189.6	11573.3
152	20186.7	16298.1	12189.6	11573.3
153	20187	16298.1	12189.6	11573.3
154	20187.2	16298.1	12189.6	11573.4
155	20187.5	16298.1	12189.6	11573.4
156	20187.7	16298.1	12189.6	11573.4
157	20187.9	16298.1	12189.6	11573.4
158	20188.1	16298.1	12189.6	11573.4
159	20188.3	16298.2	12189.6	11573.4
160	20188.5	16298.2	12189.6	11573.4
161	20188.7	16298.2	12189.6	11573.4
162	20188.9	16298.2	12189.6	11573.4
163	20189	16298.2	12189.6	11573.4
164	20189.2	16298.2	12189.6	11573.4
165	20189.4	16298.2	12189.6	11573.4
166	20189.5	16298.2	12189.6	11573.4
167	20189.7	16298.2	12189.6	11573.4
168	20189.8	16298.2	12189.6	11573.4
169	20189.9	16298.2	12189.6	11573.4
170	20190.1	16298.2	12189.6	11573.4
171	20190.2	16298.2	12189.6	11573.4
172	20190.3	16298.3	12189.6	11573.4
173	20190.4	16298.3	12189.6	11573.4
174	20190.5	16298.3	12189.6	11573.4
175	20190.6	16298.3	12189.6	11573.4
176	20190.7	16298.3	12189.6	11573.4
177	20190.8	16298.3	12189.6	11573.4
178	20190.9	16298.3	12189.6	11573.4
179	20191	16298.3	12189.6	11573.4
180	20191.1	16298.3	12189.6	11573.4
181	20191.2	16298.3	12189.6	11573.4
182	20191.3	16298.3	12189.6	11573.4
183	20191.4	16298.3	12189.6	11573.4
184	20191.4	16298.3	12189.6	11573.4
185	20191.5	16298.3	12189.6	11573.4
186	20191.6	16298.3	12189.6	11573.4
187	20191.6	16298.3	12189.6	11573.4
188	20191.7	16298.3	12189.6	11573.4
189	20191.8	16298.3	12189.6	11573.4
190	20191.8	16298.3	12189.6	11573.4
191	20191.9	16298.3	12189.6	11573.4
192	20191.9	16298.3	12189.6	11573.4
193	20192	16298.3	12189.6	11573.4
194	20192.1	16298.3	12189.6	11573.4
195	20192.1	16298.3	12189.6	11573.4
196	20192.1	16298.3	12189.6	11573.4
197	20192.2	16298.3	12189.6	11573.4
198	20192.2	16298.3	12189.6	11573.4
199	20192.3	16298.3	12189.6	11573.4
200	20192.3	16298.3	12189.6	11573.4
201	20192.4	16298.3	12189.6	11573.4

## Sheet: fig2d
x	二类	四类	一类	三类
1	1677.94	1430.5	890.006	848.51
2	1763.9	1502	922.466	853.068
3	1843.87	1567.54	952.357	857.528
4	1918.3	1627.61	979.888	861.88
5	1987.59	1682.67	1005.25	866.114
6	2052.13	1733.15	1028.62	870.222
7	2112.27	1779.42	1050.15	874.201
8	2168.33	1821.83	1070	878.045
9	2220.6	1860.71	1088.29	881.752
10	2269.37	1896.36	1105.16	885.321
11	2314.88	1929.04	1120.72	888.752
12	2357.37	1959	1135.07	892.044
13	2397.06	1986.46	1148.31	895.2
14	2434.14	2011.64	1160.53	898.221
15	2468.8	2034.73	1171.8	901.109
16	2501.22	2055.9	1182.21	903.868
17	2531.54	2075.31	1191.82	906.5
18	2559.92	2093.1	1200.69	909.009
19	2586.49	2109.42	1208.89	911.398
20	2611.37	2124.38	1216.46	913.672
21	2634.68	2138.1	1223.46	915.833
22	2656.53	2150.68	1229.92	917.887
23	2677.02	2162.21	1235.9	919.837
24	2696.24	2172.79	1241.43	921.686
25	2714.27	2182.49	1246.54	923.44
26	2731.19	2191.39	1251.27	925.102
27	2747.08	2199.55	1255.65	926.676
28	2762.01	2207.03	1259.7	928.166
29	2776.03	2213.89	1263.44	929.575
30	2789.22	2220.19	1266.91	930.908
31	2801.61	2225.96	1270.13	932.167
32	2813.27	2231.25	1273.1	933.357
33	2824.24	2236.11	1275.86	934.481
34	2834.56	2240.56	1278.42	935.542
35	2844.28	2244.65	1280.79	936.543
36	2853.43	2248.4	1282.98	937.487
37	2862.05	2251.83	1285.02	938.377
38	2870.18	2254.99	1286.91	939.216
39	2877.84	2257.88	1288.66	940.006
40	2885.06	2260.53	1290.28	940.751
41	2891.86	2262.97	1291.79	941.452
42	2898.29	2265.2	1293.19	942.112
43	2904.35	2267.25	1294.5	942.733
44	2910.07	2269.13	1295.7	943.318
45	2915.47	2270.85	1296.83	943.868
46	2920.57	2272.44	1297.87	944.385
47	2925.38	2273.89	1298.84	944.871
48	2929.93	2275.22	1299.74	945.328
49	2934.23	2276.44	1300.58	945.757
50	2938.29	2277.56	1301.35	946.161
51	2942.14	2278.59	1302.08	946.54
52	2945.77	2279.54	1302.75	946.896
53	2949.2	2280.4	1303.38	947.23
54	2952.45	2281.2	1303.96	947.544
55	2955.53	2281.93	1304.51	947.838
56	2958.43	2282.6	1305.01	948.115
57	2961.19	2283.21	1305.49	948.374
58	2963.79	2283.77	1305.92	948.617
59	2966.26	2284.29	1306.33	948.845
60	2968.6	2284.77	1306.72	949.059
61	2970.81	2285.2	1307.07	949.26
62	2972.9	2285.6	1307.4	949.448
63	2974.89	2285.97	1307.71	949.625
64	2976.77	2286.31	1308	949.79
65	2978.55	2286.62	1308.27	949.945
66	2980.24	2286.9	1308.52	950.09
67	2981.84	2287.16	1308.75	950.226
68	2983.36	2287.4	1308.97	950.354
69	2984.8	2287.62	1309.18	950.473
70	2986.17	2287.82	1309.37	950.585
71	2987.46	2288.01	1309.54	950.69
72	2988.69	2288.18	1309.71	950.788
73	2989.85	2288.33	1309.87	950.88
74	2990.96	2288.48	1310.01	950.966
75	2992.01	2288.61	1310.15	951.046
76	2993	2288.73	1310.27	951.122
77	2993.94	2288.84	1310.39	951.192
78	2994.84	2288.94	1310.5	951.258
79	2995.69	2289.04	1310.61	951.32
80	2996.5	2289.12	1310.7	951.378
81	2997.26	2289.2	1310.8	951.432
82	2997.99	2289.27	1310.88	951.483
83	2998.68	2289.34	1310.96	951.53
84	2999.33	2289.4	1311.03	951.574
85	2999.95	2289.46	1311.1	951.616
86	3000.55	2289.51	1311.17	951.654
87	3001.11	2289.56	1311.23	951.691
88	3001.64	2289.6	1311.29	951.725
89	3002.15	2289.64	1311.34	951.756
90	3002.63	2289.68	1311.39	951.786
91	3003.08	2289.71	1311.44	951.814
92	3003.52	2289.74	1311.48	951.839
93	3003.93	2289.77	1311.52	951.864
94	3004.32	2289.79	1311.56	951.886
95	3004.69	2289.82	1311.6	951.907
96	3005.04	2289.84	1311.63	951.927
97	3005.38	2289.86	1311.66	951.946
98	3005.7	2289.88	1311.69	951.963
99	3006	2289.9	1311.72	951.979
100	3006.29	2289.91	1311.75	951.994
101	3006.56	2289.93	1311.77	952.008
102	3006.82	2289.94	1311.79	952.021
103	3007.07	2289.95	1311.82	952.034
104	3007.31	2289.96	1311.84	952.045
105	3007.53	2289.97	1311.86	952.056
106	3007.74	2289.98	1311.87	952.066
107	3007.94	2289.99	1311.89	952.075
108	3008.14	2290	1311.91	952.084
109	3008.32	2290.01	1311.92	952.092
110	3008.49	2290.01	1311.94	952.1
111	3008.66	2290.02	1311.95	952.107
112	3008.81	2290.03	1311.96	952.114
113	3008.96	2290.03	1311.97	952.12
114	3009.1	2290.04	1311.98	952.126
115	3009.24	2290.04	1311.99	952.131
116	3009.36	2290.04	1312	952.136
117	3009.49	2290.05	1312.01	952.141
118	3009.6	2290.05	1312.02	952.146
119	3009.71	2290.05	1312.03	952.15
120	3009.82	2290.06	1312.04	952.154
121	3009.92	2290.06	1312.04	952.157
122	3010.01	2290.06	1312.05	952.161
123	3010.1	2290.06	1312.05	952.164
124	3010.19	2290.07	1312.06	952.167
125	3010.27	2290.07	1312.07	952.169
126	3010.34	2290.07	1312.07	952.172
127	3010.42	2290.07	1312.08	952.174
128	3010.49	2290.07	1312.08	952.176
129	3010.55	2290.07	1312.08	952.179
130	3010.62	2290.08	1312.09	952.18
131	3010.68	2290.08	1312.09	952.182
132	3010.73	2290.08	1312.1	952.184
133	3010.79	2290.08	1312.1	952.186
134	3010.84	2290.08	1312.1	952.187
135	3010.89	2290.08	1312.11	952.188
136	3010.94	2290.08	1312.11	952.19
137	3010.98	2290.08	1312.11	952.191
138	3011.02	2290.08	1312.11	952.192
139	3011.06	2290.08	1312.12	952.193
140	3011.1	2290.08	1312.12	952.194
141	3011.14	2290.08	1312.12	952.195
142	3011.17	2290.09	1312.12	952.196
143	3011.2	2290.09	1312.12	952.197
144	3011.24	2290.09	1312.12	952.197
145	3011.27	2290.09	1312.13	952.198
146	3011.29	2290.09	1312.13	952.199
147	3011.32	2290.09	1312.13	952.199
148	3011.35	2290.09	1312.13	952.2
149	3011.37	2290.09	1312.13	952.2
150	3011.39	2290.09	1312.13	952.201
151	3011.42	2290.09	1312.13	952.201
152	3011.44	2290.09	1312.14	952.202
153	3011.46	2290.09	1312.14	952.202
154	3011.48	2290.09	1312.14	952.202
155	3011.49	2290.09	1312.14	952.203
156	3011.51	2290.09	1312.14	952.203
157	3011.53	2290.09	1312.14	952.203
158	3011.54	2290.09	1312.14	952.204
159	3011.56	2290.09	1312.14	952.204
160	3011.57	2290.09	1312.14	952.204
161	3011.58	2290.09	1312.14	952.204
162	3011.6	2290.09	1312.14	952.205
163	3011.61	2290.09	1312.14	952.205
164	3011.62	2290.09	1312.14	952.205
165	3011.63	2290.09	1312.14	952.205
166	3011.64	2290.09	1312.14	952.205
167	3011.65	2290.09	1312.15	952.206
168	3011.66	2290.09	1312.15	952.206
169	3011.67	2290.09	1312.15	952.206
170	3011.68	2290.09	1312.15	952.206
171	3011.69	2290.09	1312.15	952.206
172	3011.69	2290.09	1312.15	952.206
173	3011.7	2290.09	1312.15	952.206
174	3011.71	2290.09	1312.15	952.206
175	3011.72	2290.09	1312.15	952.206
176	3011.72	2290.09	1312.15	952.207
177	3011.73	2290.09	1312.15	952.207
178	3011.73	2290.09	1312.15	952.207
179	3011.74	2290.09	1312.15	952.207
180	3011.74	2290.09	1312.15	952.207
181	3011.75	2290.09	1312.15	952.207
182	3011.75	2290.09	1312.15	952.207
183	3011.76	2290.09	1312.15	952.207
184	3011.76	2290.09	1312.15	952.207
185	3011.77	2290.09	1312.15	952.207
186	3011.77	2290.09	1312.15	952.207
187	3011.77	2290.09	1312.15	952.207
188	3011.78	2290.09	1312.15	952.207
189	3011.78	2290.09	1312.15	952.207
190	3011.78	2290.09	1312.15	952.207
191	3011.79	2290.09	1312.15	952.207
192	3011.79	2290.09	1312.15	952.207
193	3011.79	2290.09	1312.15	952.207
194	3011.79	2290.09	1312.15	952.207
195	3011.8	2290.09	1312.15	952.207
196	3011.8	2290.09	1312.15	952.207
197	3011.8	2290.09	1312.15	952.207
198	3011.8	2290.09	1312.15	952.207
199	3011.81	2290.09	1312.15	952.207
200	3011.81	2290.09	1312.15	952.207
201	3011.81	2290.09	1312.15	952.207

[truncated: 5 more sheets: fig3, fig4a, fig4b, fig4c, fig4d]
